# Supplementary material for: Blockchain and smart contract for IoT enabled smart agriculture
Source: PeerJ Comput Sci. 2021 Mar 31;7:e407. doi: 10.7717/peerj-cs.407 (PMC8022535; doi:10.7717/peerj-cs.407)
Supplement: Supplemental Information 1 — The raw data contains source code of two smart contracts that have been used in this research. One is for the storages connected to our system (pre-harvesting period) and the other one is used during distribution of agriproducts ((post-harvesting period)). Storage Contract is used in pre-harvesting period. The owner of the contract (deployer) and connected storages will have an Ethereum wallet address. Action allowed for every type of accounts are constrained by modifiers which are onlyOwner and onlyStorage. Four types of events are emitted by this contract during adding a seed or during any violation occurs. Manual and auto self-checks for environment variables (temperature, humidity, light exposure) is done with this contract. For any kind of violation, a trigger with violation type, value and condition is logged into the blockchain. Distribution Contract comes into play in post-harvesting period. The chain of actors will all be bought under automation by this contract. Owner, producer, distributor, wholesaler and retailers will operate through Ethereum wallet address. Data like product name, batch id, selling price, quantity, date and block timestamp will be saved for each and every step of product distribution through this contract. Each actor has certain access control through modifiers. Functions like initiateDisribution, startDistribution, startWholesell and retailSell is used to store data from each step of distribution. These data are also logged into the Blockchain by events. [file peerj-cs-07-407-s001.zip]

Archive with 3 entries (2 files):
- Codes/
- Codes/Distribution.sol
- Codes/Storage.sol
