# Supplementary material for: Blockchain and smart contract for IoT enabled smart agriculture
Source: PeerJ Comput Sci. 2021 Mar 31;7:e407. doi: 10.7717/peerj-cs.407 (PMC8022535; doi:10.7717/peerj-cs.407)
Supplement: Supplemental Information 1 — The raw data contains source code of two smart contracts that have been used in this research. One is for the storages connected to our system (pre-harvesting period) and the other one is used during distribution of agriproducts ((post-harvesting period)). Storage Contract is used in pre-harvesting period. The owner of the contract (deployer) and connected storages will have an Ethereum wallet address. Action allowed for every type of accounts are constrained by modifiers which are onlyOwner and onlyStorage. Four types of events are emitted by this contract during adding a seed or during any violation occurs. Manual and auto self-checks for environment variables (temperature, humidity, light exposure) is done with this contract. For any kind of violation, a trigger with violation type, value and condition is logged into the blockchain. Distribution Contract comes into play in post-harvesting period. The chain of actors will all be bought under automation by this contract. Owner, producer, distributor, wholesaler and retailers will operate through Ethereum wallet address. Data like product name, batch id, selling price, quantity, date and block timestamp will be saved for each and every step of product distribution through this contract. Each actor has certain access control through modifiers. Functions like initiateDisribution, startDistribution, startWholesell and retailSell is used to store data from each step of distribution. These data are also logged into the Blockchain by events. [file peerj-cs-07-407-s001.zip › Codes/Distribution.sol]

pragma solidity >=0.4.22 <0.7.0;

contract Agriculture{
    address owner_address;
    address producer_address = 0xAb8483F64d9C6d1EcF9b849Ae677dD3315835cb2;
    address distributor_address = 0x4B20993Bc481177ec7E8f571ceCaE8A9e22C02db;
    address wholeseller_address = 0x78731D3Ca6b7E34aC0F824c42a7cC18A495cabaB;
    address retailer_address = 0x5a2E8116e58884EcC159a403EE628f2634C2757f;
    
    
    
    // all the dates ensuring varifiability
    uint initiation_date;
    uint dist_start_date;
    uint wholesale_start_date;
    uint retail_start_date;
    
    string product_id;
    string product_name;
    
    //prices in different level of distribution
    uint producer_price;
    uint distributor_price;
    uint wholesell_price;
    uint retail_price;
    
    
    // traces of quantities sold in different levels of distribution
    
    uint producer_sold_quantity;
    uint distributor_sold_quantity;
    uint wholeseller_sold_quantity;
    uint retail_sold_quantity;
    
    enum CurrentTrace {Producer, Distributor, Wholesale, Retail}
    CurrentTrace public trace;
    
    
    //event
    event DistributionInitiate(address ad, string  masg);
    event DistributionStart(address ad, string masg);
    event WholesellerStart(address ad, string masg);
    event RetailSell(address ad, string masg);
    
    
    //modifiers
    
    modifier onlyOwner(){
        require(msg.sender == owner_address);
        _;
    }
    
    modifier onlyProuducer(){
        require(msg.sender == producer_address);
        _;
    }
    
    
    modifier onlyDistributor(){
        require(msg.sender == distributor_address);
        _;
    }
    
    modifier onlyWholeseller(){
        require(msg.sender == wholeseller_address);
        _;
    }
    
    // constructor and methods
    constructor() public{
        owner_address = msg.sender;
    }
    
    
    
    // distribution starting from producer
    function initiateDistribution(
        string memory name,
        string memory id,
        uint price,
        uint quant) public onlyProuducer{
        
        trace = CurrentTrace.Producer;
        initiation_date = block.timestamp;
        product_name = name;
        product_id = id;
        producer_price = price;
        producer_sold_quantity = quant;
        
        emit DistributionInitiate(producer_address, "Product Ready for distribution");
        
    }
    
    
    // distributor information
    function startDistribution(uint dist_quant, uint dist_price) internal onlyDistributor{
        
        dist_start_date = block.timestamp;
        distributor_price = dist_price;
        distributor_sold_quantity = dist_quant;
        
        trace = CurrentTrace.Distributor;
        emit DistributionStart(distributor_address, "Product distribution started");
    }
    
    
    // wholesaler information
    function startWholesale(uint whole_price, uint whole_quant) internal onlyWholeseller{
        
        wholesale_start_date = block.timestamp;
        
        wholeseller_sold_quantity = whole_quant;
        wholesell_price = whole_price;
        trace = CurrentTrace.Wholesale;
        emit WholesellerStart(wholeseller_address, "Product is with wholeseller now"); 
    }
    
    // retail sell information
    function retailSell(uint ret_price, uint ret_quant)internal{
        
        retail_start_date = block.timestamp;
        retail_price = ret_price;
        retail_sold_quantity = ret_quant;
        
        emit RetailSell(retailer_address, "Retail product sold");
        trace = CurrentTrace.Retail;
    }
    
}
