# Supplementary material for: Blockchain and smart contract for IoT enabled smart agriculture
Source: PeerJ Comput Sci. 2021 Mar 31;7:e407. doi: 10.7717/peerj-cs.407 (PMC8022535; doi:10.7717/peerj-cs.407)
Supplement: Supplemental Information 1 — The raw data contains source code of two smart contracts that have been used in this research. One is for the storages connected to our system (pre-harvesting period) and the other one is used during distribution of agriproducts ((post-harvesting period)). Storage Contract is used in pre-harvesting period. The owner of the contract (deployer) and connected storages will have an Ethereum wallet address. Action allowed for every type of accounts are constrained by modifiers which are onlyOwner and onlyStorage. Four types of events are emitted by this contract during adding a seed or during any violation occurs. Manual and auto self-checks for environment variables (temperature, humidity, light exposure) is done with this contract. For any kind of violation, a trigger with violation type, value and condition is logged into the blockchain. Distribution Contract comes into play in post-harvesting period. The chain of actors will all be bought under automation by this contract. Owner, producer, distributor, wholesaler and retailers will operate through Ethereum wallet address. Data like product name, batch id, selling price, quantity, date and block timestamp will be saved for each and every step of product distribution through this contract. Each actor has certain access control through modifiers. Functions like initiateDisribution, startDistribution, startWholesell and retailSell is used to store data from each step of distribution. These data are also logged into the Blockchain by events. [file peerj-cs-07-407-s001.zip › Codes/Storage.sol]

pragma solidity >=0.4.22 <0.7.0;

contract Storage{
    
    address owner_address;
    address storage_address = 0xAb8483F64d9C6d1EcF9b849Ae677dD3315835cb2;
    
    
    // attributes
    string seedName;
    string batch_id;
    uint quantity;
    uint unitPrice;
    uint optimumTemp;
    uint optimumHum;
    uint optimumLightExpo;
    uint storageDate;
    
    
    // enum for event handling
    enum TempCondition {Optimum, Over, Under}
    TempCondition public tempCOn;
    
    enum HumCondition {Optimum, Over, Under}
    HumCondition public humCOn;
    
    enum LightExpoCondition {Optimum, Over, Under}
    LightExpoCondition public lightCOn;
    
    enum ViolationType{None, Temperature, Hummidity, LightExposure}
    ViolationType public violationType;
    
    constructor() public{
        owner_address = msg.sender;
        storageDate = block.timestamp;
        tempCOn = TempCondition.Optimum;
        humCOn = HumCondition.Optimum;
        lightCOn = LightExpoCondition.Optimum;
        violationType = ViolationType.None;
    }
    
    
    // modifiers for access control
    modifier OnlyOwner(){
        require(msg.sender == owner_address);
        _;
    }
    
    modifier OnlyStorage(){
        require(msg.sender == storage_address);
        _;
    }
    
    event seedStored(address ad, string  masg);
    event TemperatureViolation(address ad, string masg);
    event HummidityViolation(address ad, string masg);
    event LightExposureViolation(address ad, string masg);
    
    
    // adding seed to the storage
    function addSeed(
        string memory name,
        string memory bat_id,
        uint quant,
        uint price,
        uint optTem,
        uint optHum,
        uint optLitEx) public OnlyOwner{
            
        seedName = name;
        batch_id = bat_id;
        quantity = quant;
        unitPrice = price;
        optimumTemp = optTem;
        optimumHum = optHum;
        optimumLightExpo = optLitEx;
        
    }
    
    // contract performing self check for temperature
    function temperatureSelfCheck(uint value) public OnlyStorage returns(string memory){
        if(value > optimumTemp){
            violationTrigger(ViolationType.Temperature, 1);
            return "Current temperature is over the threshold";
        }else if(value < optimumTemp){
            violationTrigger(ViolationType.Temperature, 0);
            return "Current temperature is below the threshold";
        }else{
            violationTrigger(ViolationType.Temperature, 2);
            return "Current temperature is optimum";
        }
    }
    
    
    // contract performing self check for hummidity
    function hummiditySelfCheck(uint value) public OnlyStorage returns(string memory){
        if(value > optimumHum){
            violationTrigger(ViolationType.Hummidity, 1);
            return "Current hummidity is over the threshold";
        }else if(value < optimumTemp){
            violationTrigger(ViolationType.Hummidity, 0);
            return "Current hummidity is below the threshold";
        }else{
            violationTrigger(ViolationType.Hummidity, 2);
            return "Current hummidity is optimum";
        }
    }
    
    
    // contract performing self check for lightExposure
    function lightExpoSelfCheck(uint value) public OnlyStorage returns(string memory){
        if(value > optimumLightExpo){
            violationTrigger(ViolationType.LightExposure, 1);
            return "Current light exposure is over the threshold";
        }else if(value < optimumTemp){
            violationTrigger(ViolationType.LightExposure, 0);
            return "Current light exposure is below the threshold";
        }else{
            violationTrigger(ViolationType.None, 2);
            return "Current light exposure is optimum";
        }
    }
    
    
    // trigerring violation
    function violationTrigger(ViolationType vio, int category) 
        public OnlyStorage{ //category 0 = under, 1 = over, 2 optimum 
        
        if(vio == ViolationType.Temperature){
            if(category == 1){
                tempCOn = TempCondition.Over;
                violationType = ViolationType.Temperature;
                emit TemperatureViolation(storage_address, "Temparature is over the threshold");  
            }else if(category == 0){
                tempCOn = TempCondition.Under;
                violationType = ViolationType.Temperature;
                emit TemperatureViolation(storage_address, "Temparature is below the threshold");
            }else if(category == 2){
                tempCOn = TempCondition.Optimum;
                violationType = ViolationType.None;
                emit TemperatureViolation(storage_address, "Temparature is Optimum");
                
            }
        }else if(vio == ViolationType.Hummidity){
            if(category == 1){
                humCOn = HumCondition.Over;
                violationType = ViolationType.Hummidity;
                emit HummidityViolation(storage_address, "Hummidity is over the threshold"); 
            }else if(category == 0){
                humCOn = HumCondition.Under;
                violationType = ViolationType.Hummidity;
                emit HummidityViolation(storage_address, "Hummidity is below the threshold");
            }else if(category == 2){
                humCOn = HumCondition.Optimum;
                violationType = ViolationType.None;
                emit HummidityViolation(storage_address, "Hummidity is Optimum");
            }
            
        }else if(vio == ViolationType.LightExposure){
            if(category == 1){
                lightCOn = LightExpoCondition.Over;
                violationType = ViolationType.LightExposure;
                emit LightExposureViolation(storage_address, "Light exposure is over the threshold");
            }else if(category == 0){
                lightCOn = LightExpoCondition.Under;
                violationType = ViolationType.LightExposure;
                emit LightExposureViolation(storage_address, "Light exposure is below the threshold");
            }else if(category == 2){
                lightCOn = LightExpoCondition.Optimum;
                violationType = ViolationType.None;
                emit LightExposureViolation(storage_address, "Light exposure is optimum");
            }
        }
    }
    
    
}
